# Supplementary material for: A Novel Method for Stimulating Cannabis sativa L. Male Flowers from Female Plants
Source: Plants (Basel). 2023 Sep 25;12(19):3371. doi: 10.3390/plants12193371 (PMC10574327; doi:10.3390/plants12193371)
Supplement: Supplementary file 1 [file plants-12-03371-s001.zip]

Archive with 1 entries (1 files):
- plants-2570387-supplementary.pdf
